# Supplementary material for: The Triplex-Centric Assembly and Maturation of the Herpesvirus Procapsid
Source: Viruses. 2025 Aug 22;17(9):1153. doi: 10.3390/v17091153 (PMC12474303; doi:10.3390/v17091153)
Supplement: Supplementary file 1 [file viruses-17-01153-s001.zip]

Archive with 6 entries (6 files):
- Heymann_supplement.pdf
- HSV1_capsid_maturation_2002.mov
- HSV1_chex_pd.mov
- HSV1_ehex_pd.mov
- HSV1_pent_pd.mov
- HSV1_phex_pd.mov
